# Supplementary material for: Genome-wide association study and genomic prediction for resistance to brown planthopper in rice
Source: Front Plant Sci. 2024 Mar 21;15:1373081. doi: 10.3389/fpls.2024.1373081 (PMC10991774; doi:10.3389/fpls.2024.1373081)
Supplement: Supplementary file 1 [file Table_1.xlsx]

## Sheet: Sheet5
Supplementary Table S1. Detail information for the 502 rice accessions.
Sample ID	Name	Origin Country	Subpopulation	Subgroup
B007	Tianhandao	Viet Nam	Indica	XI-adm
B029	Dumai	India	Indica	XI-1B
B030	Jaibattey	India	Indica	XI-adm
B038	Nabated A Smar	Egypt	Japonica	GJ-tmp
B040	K 24	India	Indica	XI-adm
B046	Qiutianxiaoting	Japan	Japonica	GJ-tmp
B049	Zacaodao 13	Nepal	Aus	cA (Aus)
B054	80050 YR 72136-43	Australia	Japonica	GJ-trp
B063	Guizhao 2	China	Indica	XI-1A
B067	Funingzipigengzi	China	Indica	XI-1A
B075	Jinbaoyin	China	Indica	XI-adm
B077	Yizhixiang	China	Japonica	GJ-tmp
B084	Bawangbian 1	China	admix	admix
B096	Jinzhinuo4	China	Indica	XI-adm
B111	Zimangfeie	China	Japonica	GJ-tmp
B112	Liusha 1	China	Indica	XI-1A
B118	Ergangai	China	Indica	XI-adm
B135	Honggenghangu3	China	Indica	XI-adm
B152	Zaoshunonghu 6	China	Japonica	GJ-tmp
B153	Qingsiai 16B	China	Indica	XI-adm
B160	Shuiyuan 300Li	China	Japonica	GJ-tmp
B164	Qingke	China	Aus	cA (Aus)
B171	Linguo	Italy	Japonica	GJ-tmp
B187	RP 1570-44-1	India	Indica	XI-adm
B189	IRAT 669	Cote d'Ivoire	Japonica	GJ-trp
B193	C.MEDIO 7	Cuba	Indica	XI-adm
B205	Cunsanli	China	Japonica	GJ-adm
B213	Liuyenian	China	Indica	XI-1A
B214	Xuanenchangtanqingzhan	China	Indica	XI-1B
B221	Fanhaopi	China	Indica	XI-1A
B226	Heimangdao	China	Japonica	GJ-tmp
B234	Aituogu 151	China	Indica	XI-1A
B245	Shanjiugu	China	Japonica	GJ-sbtrp
B246	Laozaogu	China	Indica	XI-adm
B249	Chaoyangyihao B	China	Indica	XI-1A
B253	Jiangnongzao 1 B	China	Indica	XI-adm
CX10	Gang 46B	China	Indica	XI-1A
CX112	Ginga	Japan	admix	admix
CX118	Yetuozai	China	Indica	XI-adm
CX125	CAOZHAO-2	China	Indica	XI-1B
CX128	Gajale	Nepal	Indica	XI-adm
CX129	MOLOK	Indonesia	Japonica	GJ-trp
CX140	Nipponbare	Japan	Japonica	GJ-tmp
CX147	Seberang	Malaysia	Indica	XI-adm
CX150	Chorofa	Philippines	Indica	XI-1B
CX151	AZUCENA	Philippines	Japonica	GJ-trp
CX155	Madhukar	India	Indica	XI-2
CX2	BR 11	Bangladesh	Indica	XI-adm
CX219	FL 478	Philippines	Indica	XI-adm
CX227	KASALATH	India	Aus	cA (Aus)
CX249	2004	China	Indica	XI-1B
CX25	Cisanggarung	Indonesia	Indica	XI-1B
CX250	829	China	Indica	XI-1B
CX251	Xudao 4	China	Japonica	GJ-tmp
CX280	Maravilha	Brazil	admix	admix
CX287	C52	China	Japonica	GJ-tmp
CX288	D 11	India	Indica	XI-adm
CX305	ZH 5	China	Indica	XI-1B
CX306	Mongolia Rice	China	Japonica	GJ-tmp
CX31	Hnankar	Myanmar	Indica	XI-1B
CX343	Wanxian 77	China	Indica	XI-adm
CX353	CAU 1	Viet Nam	Japonica	GJ-adm
CX354	CAU 2	Viet Nam	Japonica	GJ-adm
CX358	PSBRC 82	Philippines	Indica	XI-1B
CX366	Ganwanxian 37 (926)	China	Indica	XI-adm
CX368	N 22	India	Aus	cA (Aus)
CX370	Chenghui 727	China	Indica	XI-1B
CX374	NERICA 9	Cote d'Ivoire	Japonica	GJ-trp
CX379	Nionoka	Mali	Indica	XI-1B
CX390	Yuelianggu	China	Indica	XI-adm
CX393	Huangsizhan	China	Indica	XI-1B
CX397	Nangeng 46 (Soft Rice)	China	Japonica	GJ-tmp
CX42	IR 68552-55-3-2	Philippines	Indica	XI-adm
CX48	PT 60	China	Indica	XI-adm
CX53	Jiangxisimiao	China	Indica	XI-adm
CX548	Zhongjian 100	China	Indica	XI-adm
CX57	Zhongchao 123	China	Japonica	GJ-tmp
CX59	Milagrosa, Zawa Banday	Philippines	Basmati	cB (Bas)
CX63	Jhona 349	India	Aus	cA (Aus)
CX73	IR 6	Philippines	Indica	XI-1B
CX82	X 21	Viet Nam	Indica	XI-1B
CX9	Fengaizhan	China	Indica	XI-1B
CX97	Budda	India	Indica	XI-1B
IRIS_313-10020	HODARAWALA::IRGC 67631-1	Sri Lanka	Aus	cA (Aus)
IRIS_313-10035	RIZ TYPE SORGHO::IRGC 69015-1	Madagascar	Indica	XI-2
IRIS_313-10041	BOTOHAVANA MENA::IRGC 69349-1	Madagascar	Japonica	GJ-trp
IRIS_313-10056	HOKURIKU 52::IRGC 72491-1	Japan	Japonica	GJ-sbtrp
IRIS_313-10065	JAERAERYUKDO::IRGC 73053-1	Korea, Republic of	Japonica	GJ-trp
IRIS_313-10078	YOSHINO MOCHI::IRGC 74550-1	Japan	Japonica	GJ-trp
IRIS_313-10093	CHEONJUDO::IRGC 77644-1	Korea, Republic of	Japonica	GJ-tmp
IRIS_313-10114	FACAGRO 64::IRGC 82059-1	Burundi	Indica	XI-2
IRIS_313-10150	N 22::IRGC 46459-1	India	Aus	cA (Aus)
IRIS_313-10167	IR 13429-109-2-2-1::IRGC 63491-1	Philippines	Indica	XI-adm
IRIS_313-10168	MEI FENG 9::IRGC 63735-1	China	Indica	XI-adm
IRIS_313-10176	NAM ROO::IRGC 66996-1	Thailand	Japonica	GJ-sbtrp
IRIS_313-10211	BAI HE::IRGC 76438-1	China	Indica	XI-1A
IRIS_313-10247	AMISTAD 82::IRGC 116954-1	Cuba	Indica	XI-1B
IRIS_313-10260	CEA 3::IRGC 116965-1	Paraguay	Indica	XI-adm
IRIS_313-10263	CUYAMEL 3820::IRGC 116975-1	Mexico	Indica	XI-adm
IRIS_313-10275	ICTA MOTAGUA::IRGC 116995-1	Guatemala	Indica	XI-adm
IRIS_313-10371	IR 67518-B-11-1-B::IRGC 117380-1	Philippines	Indica	XI-adm
IRIS_313-10380	IR 73690-7-2-1-1-3-2-2-1::IRGC 117384-1	Philippines	Aus	cA (Aus)
IRIS_313-10417	UPR 1201-1-20-1::IRGC 117357-1	India	Indica	XI-1B
IRIS_313-10421	WAR 72-2-1-1::IRGC 117361-1	Sierra Leone	Indica	XI-adm
IRIS_313-10440	NAGKAYAT::IRGC 584-1	Philippines	Japonica	GJ-tmp
IRIS_313-10469	KINUGASAWASE::IRGC 2609-1	Japan	Japonica	GJ-tmp
IRIS_313-10476	PACHCHAIPERUMAL 2462-11::IRGC 3474-1	Sri Lanka	Indica	XI-2
IRIS_313-10484	PILIT (7480) SELN (CI 12007)::IRGC 3758-1	Philippines	Indica	XI-1A
IRIS_313-10497	CE IN TSAN::IRGC 4362-1	China	Indica	XI-1A
IRIS_313-10513	LUBANG PUTI::IRGC 5429-1	Philippines	Indica	XI-adm
IRIS_313-10543	DODGUI::IRGC 6666-1	India	Aus	cA (Aus)
IRIS_313-10545	KARIA::IRGC 6702-1	_no_info	Aus	cA (Aus)
IRIS_313-10547	C 34-13::IRGC 6797-2	Myanmar	Indica	XI-adm
IRIS_313-10563	SHA TIAO TSAO::IRGC 7339-1	China	Japonica	GJ-tmp
IRIS_313-10566	221 C 391-1-3-3::IRGC 7600-1	Indonesia	Indica	XI-adm
IRIS_313-10569	BEN KEI::IRGC 7769-1	Japan	Japonica	GJ-tmp
IRIS_313-10575	KAYANGYA D 402::IRGC 7927-2	Myanmar	Indica	XI-adm
IRIS_313-10582	QINOGNAS::IRGC 8135-1	Philippines	Japonica	GJ-trp
IRIS_313-10593	DJ 47::IRGC 8497-1	Bangladesh	Aus	cA (Aus)
IRIS_313-10594	DJ 29::IRGC 8505-1	Bangladesh	Aus	cA (Aus)
IRIS_313-10595	DL 5::IRGC 8593-1	Bangladesh	Aus	cA (Aus)
IRIS_313-10600	UCP 41::IRGC 8742-1	Bangladesh	Aus	cA (Aus)
IRIS_313-10603	UCP 122::IRGC 8794-1	Bangladesh	Aus	cA (Aus)
IRIS_313-10605	DV 86::IRGC 8840-1	Bangladesh	Aus	cA (Aus)
IRIS_313-10608	T 21::IRGC 8892-1	India	Aus	cA (Aus)
IRIS_313-10609	MATHOLUWA::IRGC 8901-1	Sri Lanka	Indica	XI-adm
IRIS_313-10664	ARC 6052::IRGC 12196-1	India	Indica	XI-2
IRIS_313-10673	ARC 10843::IRGC 12653-1	India	Aus	cA (Aus)
IRIS_313-10675	ARC 10905::IRGC 12669-1	India	Indica	XI-adm
IRIS_313-10717	PERIYA VELLAI::IRGC 15475-1	Sri Lanka	Indica	XI-2
IRIS_313-10718	KARUTHA SEENATI::IRGC 15515-2	Sri Lanka	Aus	cA (Aus)
IRIS_313-10733	MOTANGE PAHELLO LAULE::IRGC 16160-1	Nepal	Indica	XI-adm
IRIS_313-10734	DEVARASI::IRGC 16173-1	Nepal	Aus	cA (Aus)
IRIS_313-10735	LAL SAR::IRGC 16185-1	Nepal	Aus	cA (Aus)
IRIS_313-10737	GHAIYA::IRGC 16286-1	Nepal	Aus	cA (Aus)
IRIS_313-10748	LUA DUC::IRGC 16718-1	Viet Nam	Indica	XI-adm
IRIS_313-10762	BANDI::IRGC 17214-1	Indonesia	Indica	XI-3
IRIS_313-10774	HEGAR MANAH::IRGC 17733-1	Indonesia	Indica	XI-adm
IRIS_313-10796	MOLOG::IRGC 18282-1	Indonesia	Japonica	GJ-trp
IRIS_313-10830	INAPORAONAN::IRGC 19418-1	Philippines	Japonica	GJ-trp
IRIS_313-10836	VELLA PERUVAZHA 0-68-12::IRGC 19588-1	India	Indica	XI-2
IRIS_313-10842	LUBUK LINGGAU::IRGC 20000-2	Indonesia	Indica	XI-3
IRIS_313-10849	ARC 7001::IRGC 20436-1	India	Aus	cA (Aus)
IRIS_313-10852	ARC 7336::IRGC 20606-1	India	Aus	cA (Aus)
IRIS_313-10861	ARC 11276::IRGC 21278-1	India	Aus	cA (Aus)
IRIS_313-10864	ARC 11338::IRGC 21329-1	India	admix	admix
IRIS_313-10868	ARC 11571::IRGC 21487-2	India	Basmati	cB (Bas)
IRIS_313-10869	ARC 11751::IRGC 21614-1	India	Aus	cA (Aus)
IRIS_313-10871	ARC 11777::IRGC 21639-1	India	Aus	cA (Aus)
IRIS_313-10873	ARC 11822::IRGC 21677-1	India	Aus	cA (Aus)
IRIS_313-10875	ARC 12021::IRGC 21837-1	India	Aus	cA (Aus)
IRIS_313-10876	ARC 12067::IRGC 21881-1	India	Aus	cA (Aus)
IRIS_313-10877	ARC 12079::IRGC 21888-1	India	Aus	cA (Aus)
IRIS_313-10878	ARC 12101::IRGC 21907-1	India	Aus	cA (Aus)
IRIS_313-10879	ARC 12124::IRGC 21929-1	India	admix	admix
IRIS_313-10881	ARC 12413::IRGC 22044-1	India	admix	admix
IRIS_313-10882	ARC 12433::IRGC 22064-1	India	Aus	cA (Aus)
IRIS_313-10884	ARC 12493::IRGC 22098-1	India	Japonica	GJ-sbtrp
IRIS_313-10891	ARC 12867::IRGC 22401-1	India	Aus	cA (Aus)
IRIS_313-10892	ARC 12920::IRGC 22450-1	India	Aus	cA (Aus)
IRIS_313-10894	ARC 13204::IRGC 22558-1	India	admix	admix
IRIS_313-10895	ARC 13257::IRGC 22608-1	India	Japonica	GJ-sbtrp
IRIS_313-10897	ARC 13373::IRGC 22691-1	India	Indica	XI-3
IRIS_313-10901	DAMNOEUB THPOIL HING::IRGC 22856-2	Cambodia	Indica	XI-3
IRIS_313-10907	MARECH S V R::IRGC 23011-2	Cambodia	Indica	XI-3
IRIS_313-10919	PINIDWA QAN QIPUGO PINGKITAN::IRGC 23359-1	Philippines	Japonica	GJ-trp
IRIS_313-10925	KAMULI::IRGC 23928-1	Nepal	Aus	cA (Aus)
IRIS_313-10929	KOLONGI BAO::IRGC 24135-2	India	Indica	XI-2
IRIS_313-10930	PANKHIRAJ::IRGC 24139-1	Bangladesh	Aus	cA (Aus)
IRIS_313-10942	BANDANG BUNGKUAKLAN::IRGC 24697-2	Indonesia	Indica	XI-3
IRIS_313-10947	NANE::IRGC 25035-1	Indonesia	Indica	XI-3
IRIS_313-10963	KATAKCHIKON::IRGC 25880-1	Bangladesh	Aus	cA (Aus)
IRIS_313-10964	SADUMONI::IRGC 25919-1	Bangladesh	Aus	cA (Aus)
IRIS_313-10977	MATI CHAL::IRGC 26399-2	Bangladesh	Indica	XI-2
IRIS_313-10981	JHUL DIGA::IRGC 26478-1	Bangladesh	Aus	cA (Aus)
IRIS_313-10986	HALDI JAON::IRGC 26638-2	Bangladesh	Indica	XI-2
IRIS_313-11003	PAE MEETO::IRGC 27254-1	Indonesia	Japonica	GJ-trp
IRIS_313-11015	HANPA::IRGC 27547-2	Bangladesh	Aus	cA (Aus)
IRIS_313-11016	KACHILON::IRGC 27555-1	Bangladesh	Aus	cA (Aus)
IRIS_313-11018	MADISA::IRGC 27568-1	Bangladesh	Aus	cA (Aus)
IRIS_313-11019	PORANG::IRGC 27577-1	Bangladesh	Aus	cA (Aus)
IRIS_313-11020	BAMLA SUFFAID 320::IRGC 27776-1	Pakistan	Aus	cA (Aus)
IRIS_313-11024	BEGMI 135::IRGC 27845-1	Pakistan	Aus	cA (Aus)
IRIS_313-11028	MOTIA::IRGC 28036-1	Pakistan	Aus	cA (Aus)
IRIS_313-11031	NAWAN SATHRA BAGAR 344::IRGC 28079-1	Pakistan	Aus	cA (Aus)
IRIS_313-11035	ZIRA SHAHI::IRGC 28327-1	Pakistan	admix	admix
IRIS_313-11036	34::IRGC 28371-2	Pakistan	Aus	cA (Aus)
IRIS_313-11037	421::IRGC 28458-1	Pakistan	Aus	cA (Aus)
IRIS_313-11047	AUS 84::IRGC 28947-2	Bangladesh	Aus	cA (Aus)
IRIS_313-11048	AUS 171::IRGC 29004-1	Bangladesh	Aus	cA (Aus)
IRIS_313-11049	AUS 219::IRGC 29031-1	Bangladesh	Aus	cA (Aus)
IRIS_313-11050	AUS 233::IRGC 29036-1	Bangladesh	Aus	cA (Aus)
IRIS_313-11051	AUS 242::IRGC 29040-1	Bangladesh	Aus	cA (Aus)
IRIS_313-11052	AUS 278::IRGC 29068-1	Bangladesh	Aus	cA (Aus)
IRIS_313-11053	AUS 282::IRGC 29072-1	Bangladesh	Aus	cA (Aus)
IRIS_313-11054	AUS 295::IRGC 29083-1	Bangladesh	Aus	cA (Aus)
IRIS_313-11055	AUS 299::IRGC 29087-1	Bangladesh	Aus	cA (Aus)
IRIS_313-11056	AUS 301::IRGC 29089-1	Bangladesh	Aus	cA (Aus)
IRIS_313-11057	AUS 308::IRGC 29096-1	Bangladesh	Aus	cA (Aus)
IRIS_313-11058	AUS 329::IRGC 29116-1	Bangladesh	Aus	cA (Aus)
IRIS_313-11059	AUS 344::IRGC 29131-1	Bangladesh	Aus	cA (Aus)
IRIS_313-11061	AUS 449::IRGC 29230-1	Bangladesh	Aus	cA (Aus)
IRIS_313-11067	KALIBORO 600::IRGC 29367-1	Bangladesh	Aus	cA (Aus)
IRIS_313-11071	CHAO HAI::IRGC 29450-2	Lao People's Democratic Republic	Indica	XI-adm
IRIS_313-11081	THAO LOUANG::IRGC 29688-2	Lao People's Democratic Republic	Indica	XI-3
IRIS_313-11111	SAITA::IRGC 31618-1	Bangladesh	Aus	cA (Aus)
IRIS_313-11112	HIJOL DIGA::IRGC 31655-1	Bangladesh	Aus	cA (Aus)
IRIS_313-11116	KORTIK KAIKA::IRGC 31841-1	Bangladesh	Aus	cA (Aus)
IRIS_313-11120	GURULEY::IRGC 32441-1	Bhutan	Indica	XI-2
IRIS_313-11123	BAZAIL 975::IRGC 32816-2	Bangladesh	Aus	cA (Aus)
IRIS_313-11124	BAZAIL 980::IRGC 32817-2	Bangladesh	admix	admix
IRIS_313-11135	MAUNG NYO::IRGC 33351-2	Myanmar	Indica	XI-3
IRIS_313-11143	TANBAUNG::IRGC 33732-2	Myanmar	Indica	XI-adm
IRIS_313-11151	E 21::IRGC 33929-2	Myanmar	Indica	XI-3
IRIS_313-11154	DHARIAL::IRGC 34034-1	Bangladesh	Aus	cA (Aus)
IRIS_313-11163	NATEL BORO::IRGC 34749-1	Bangladesh	Aus	cA (Aus)
IRIS_313-11164	BAK TULSI::IRGC 34831-1	India	Aus	cA (Aus)
IRIS_313-11165	BENA JHUPI::IRGC 34850-2	India	Aus	cA (Aus)
IRIS_313-11166	BHUT MURI::IRGC 34861-1	India	Aus	cA (Aus)
IRIS_313-11168	KADA CHOPA::IRGC 34954-1	India	Aus	cA (Aus)
IRIS_313-11170	LAL TAURA::IRGC 35017-1	India	Aus	cA (Aus)
IRIS_313-11171	M 142::IRGC 35054-1	India	Aus	cA (Aus)
IRIS_313-11172	RANI BHOG::IRGC 35109-1	India	Aus	cA (Aus)
IRIS_313-11173	SADA AUS::IRGC 35117-1	India	Aus	cA (Aus)
IRIS_313-11174	SLO 19::IRGC 35157-1	India	Aus	cA (Aus)
IRIS_313-11175	SONA AUS::IRGC 35160-1	India	Aus	cA (Aus)
IRIS_313-11191	RANRUWAN::IRGC 36360-1	Sri Lanka	Aus	cA (Aus)
IRIS_313-11197	K 17-9-1-1::IRGC 36778-1	India	Indica	XI-adm
IRIS_313-11210	ZARBASAIL::IRGC 37346-1	Bangladesh	Aus	cA (Aus)
IRIS_313-11213	NARIKEL BADI::IRGC 37550-1	Bangladesh	Aus	cA (Aus)
IRIS_313-11214	SHITTA AMAN::IRGC 37596-1	Bangladesh	Aus	cA (Aus)
IRIS_313-11216	KHAMA 1183::IRGC 37685-2	Bangladesh	Aus	cA (Aus)
IRIS_313-11218	BADSHABHOG 4-60::IRGC 37793-2	Bangladesh	Basmati	cB (Bas)
IRIS_313-11221	CYLINDRICAL 30-605::IRGC 37845-2	Bangladesh	Indica	XI-2
IRIS_313-11228	SADAJIRA 19-339::IRGC 38361-2	Bangladesh	Indica	XI-2
IRIS_313-11232	R 146::IRGC 38606-1	India	Aus	cA (Aus)
IRIS_313-11234	LIGUNGTUNG::IRGC 38786-1	Philippines	Indica	XI-adm
IRIS_313-11237	TAICHUNG SEN YU 214::IRGC 38899-1	Taiwan	Indica	XI-1B
IRIS_313-11239	B 737 G-KN-23-1::IRGC 39203-2	Indonesia	Indica	XI-adm
IRIS_313-11243	RATNAGIRI 45-2::IRGC 39709-1	India	admix	admix
IRIS_313-11245	RP 20-12::IRGC 40031-2	India	Indica	XI-adm
IRIS_313-11256	ARC 12411::IRGC 41047-2	India	Indica	XI-adm
IRIS_313-11272	ARC 14756::IRGC 41736-1	India	Aus	cA (Aus)
IRIS_313-11274	ARC 14901::IRGC 41811-1	India	Aus	cA (Aus)
IRIS_313-11275	ARC 14975::IRGC 41848-1	India	Indica	XI-adm
IRIS_313-11277	ARC 15129::IRGC 41938-1	India	Aus	cA (Aus)
IRIS_313-11287	ARC 18371::IRGC 42423-2	India	Indica	XI-adm
IRIS_313-11291	ARC 7425::IRGC 42538-1	India	Aus	cA (Aus)
IRIS_313-11298	ARC 13544::IRGC 42743-1	India	Aus	cA (Aus)
IRIS_313-11306	ARC 15385::IRGC 43174-1	India	Indica	XI-adm
IRIS_313-11309	ARC 15862::IRGC 43242-1	India	Indica	XI-adm
IRIS_313-11322	JASURE AUS::IRGC 43860-1	Bangladesh	Aus	cA (Aus)
IRIS_313-11323	JHORA::IRGC 43862-1	Bangladesh	Aus	cA (Aus)
IRIS_313-11324	KALABOKRI::IRGC 43872-1	Bangladesh	Aus	cA (Aus)
IRIS_313-11338	LOBANG (WHITE)::IRGC 44548-2	Philippines	Indica	XI-adm
IRIS_313-11347	WAGWAG RAOIS::IRGC 44805-1	Philippines	Indica	XI-adm
IRIS_313-11348	AUS PADDY (RED)::IRGC 44978-1	India	Aus	cA (Aus)
IRIS_313-11350	BAJAL::IRGC 45024-2	India	Basmati	cB (Bas)
IRIS_313-11351	BANCHI::IRGC 45055-2	India	Indica	XI-2
IRIS_313-11353	CHILE BORO::IRGC 45297-2	India	Aus	cA (Aus)
IRIS_313-11365	LANJALI::IRGC 46236-2	India	Indica	XI-adm
IRIS_313-11374	W 398::IRGC 46787-1	India	Aus	cA (Aus)
IRIS_313-11380	CA ONG (WHITE)::IRGC 47174-1	Philippines	Japonica	GJ-trp
IRIS_313-11409	CUTTACK 29::IRGC 49573-1	India	Indica	XI-2
IRIS_313-11422	13946 (GUANG QIU 15)::IRGC 50320-1	China	Indica	XI-1A
IRIS_313-11423	C 1016-1::IRGC 50368-1	Philippines	Indica	XI-adm
IRIS_313-11425	BRANCO PRECOCE::IRGC 50441-2	Brazil	admix	admix
IRIS_313-11437	CAMPECHE A 79::IRGC 51102-1	Mexico	Indica	XI-1B
IRIS_313-11445	NCS 102::IRGC 51854-1	India	Indica	XI-2
IRIS_313-11449	KODIA PHUL::IRGC 52168-1	India	Indica	XI-adm
IRIS_313-11451	KALISAL::IRGC 52324-1	India	Basmati	cB (Bas)
IRIS_313-11452	LOCAL BHAT::IRGC 52343-1	India	Aus	cA (Aus)
IRIS_313-11453	ZINYA KOLAMBA::IRGC 52402-1	India	Indica	XI-2
IRIS_313-11454	BARI SUTAR::IRGC 52410-1	India	Aus	cA (Aus)
IRIS_313-11456	KOLAMBA::IRGC 52456-1	India	Aus	cA (Aus)
IRIS_313-11458	KARAHANI::IRGC 52664-1	India	Aus	cA (Aus)
IRIS_313-11461	VAIKATHARYAN::IRGC 52805-1	India	Indica	XI-2
IRIS_313-11462	SALSI::IRGC 52833-1	India	Aus	cA (Aus)
IRIS_313-11465	DINORADO::IRGC 52893-1	Philippines	Japonica	GJ-trp
IRIS_313-11477	KANPURI::IRGC 53278-1	India	Aus	cA (Aus)
IRIS_313-11480	PR 106::IRGC 53418-1	India	Indica	XI-1B
IRIS_313-11482	BONGEZA::IRGC 53483-1	Bangladesh	Aus	cA (Aus)
IRIS_313-11483	BOTESHSHORE::IRGC 53484-1	Bangladesh	Aus	cA (Aus)
IRIS_313-11484	EJALI::IRGC 53500-1	Bangladesh	Aus	cA (Aus)
IRIS_313-11489	KALU T 139::IRGC 53670-1	India	Aus	cA (Aus)
IRIS_313-11491	BIR BAHADUR::IRGC 53889-1	India	Indica	XI-2
IRIS_313-11492	SIRHANTI::IRGC 53930-1	India	Aus	cA (Aus)
IRIS_313-11513	CHATO::IRGC 55825-1	Ecuador	Indica	XI-1B
IRIS_313-11516	IR 3839-1::IRGC 55946-1	Philippines	Indica	XI-adm
IRIS_313-11525	DIAMBARANG::IRGC 56726-1	Guinea-Bissau	Indica	XI-3
IRIS_313-11549	TAUNGYA SABA::IRGC 58226-1	Myanmar	Indica	XI-adm
IRIS_313-11557	GORIA::IRGC 58736-1	Bangladesh	Aus	cA (Aus)
IRIS_313-11561	BANGLA::IRGC 58876-1	Nepal	Indica	XI-2
IRIS_313-11575	HONG PI NUO::IRGC 59638-1	China	Japonica	GJ-tmp
IRIS_313-11576	JIANG HUI DAO::IRGC 59688-1	China	Indica	XI-adm
IRIS_313-11594	CHAN THANH HOA::IRGC 60647-1	Viet Nam	Indica	XI-adm
IRIS_313-11595	AMAKOYALI::IRGC 60878-1	India	Aus	cA (Aus)
IRIS_313-11602	MALCHI::IRGC 61004-1	India	Aus	cA (Aus)
IRIS_313-11603	PANDRI PAREWA::IRGC 61030-1	India	Aus	cA (Aus)
IRIS_313-11604	SUGARKAND::IRGC 61059-1	India	Aus	cA (Aus)
IRIS_313-11606	BOKDEL::IRGC 61085-1	India	Indica	XI-2
IRIS_313-11616	UPRH 31::IRGC 61503-1	India	admix	admix
IRIS_313-11617	UPRH 33::IRGC 61505-1	India	Aus	cA (Aus)
IRIS_313-11618	UPRH 58::IRGC 61525-1	India	Aus	cA (Aus)
IRIS_313-11620	UPRH 197::IRGC 61641-1	India	Aus	cA (Aus)
IRIS_313-11621	UPRH 265::IRGC 61689-1	India	Indica	XI-adm
IRIS_313-11625	CHOBO::IRGC 61930-1	Nepal	Basmati	cB (Bas)
IRIS_313-11628	KARISHNABELI::IRGC 61979-1	Nepal	admix	admix
IRIS_313-11629	LATIJHABAR::IRGC 61991-1	Nepal	Aus	cA (Aus)
IRIS_313-11635	GAM PERNG::IRGC 62135-1	Thailand	Indica	XI-3
IRIS_313-11636	NCS 271 A::IRGC 62216-1	India	Aus	cA (Aus)
IRIS_313-11641	NCS 477::IRGC 62299-1	India	Indica	XI-2
IRIS_313-11643	NCS 603 B::IRGC 62377-1	India	Indica	XI-1B
IRIS_313-11648	NCS 830::IRGC 62518-1	India	Indica	XI-2
IRIS_313-11668	RONG DAO 4::IRGC 63820-1	China	Indica	XI-1A
IRIS_313-11672	RAI MANULA::IRGC 64138-1	Nepal	Japonica	GJ-tmp
IRIS_313-11673	BURI BURING::IRGC 64174-1	Philippines	Japonica	GJ-trp
IRIS_313-11679	GASET BOW::IRGC 64316-1	Thailand	Indica	XI-3
IRIS_313-11685	PLAWNG SAENG::IRGC 64595-1	Thailand	Indica	XI-3
IRIS_313-11712	GORA DHAN 2::IRGC 66269-1	India	Aus	cA (Aus)
IRIS_313-11720	DAW 85::IRGC 66704-1	Thailand	Indica	XI-3
IRIS_313-11724	KONYAN::IRGC 66931-1	Guinea	Indica	XI-3
IRIS_313-11725	ZUIHOU::IRGC 66982-1	Japan	Japonica	GJ-tmp
IRIS_313-11730	QING ER XIAO 2::IRGC 67255-1	China	Indica	XI-adm
IRIS_313-11736	MALAGKIT (PINELIPE)::IRGC 67444-1	Philippines	Japonica	GJ-trp
IRIS_313-11737	CHUNDI::IRGC 67486-1	India	Aus	cA (Aus)
IRIS_313-11739	NAKPUI::IRGC 67594-1	Ghana	Japonica	GJ-trp
IRIS_313-11741	HERATH BANDA::IRGC 67630-1	Sri Lanka	Indica	XI-2
IRIS_313-11747	E 4197::IRGC 68004-1	China	Indica	XI-adm
IRIS_313-11750	L 10595::IRGC 68109-1	China	Indica	XI-adm
IRIS_313-11754	AMBOHIMANDAY::IRGC 68330-1	Madagascar	admix	admix
IRIS_313-11762	NS 1515::IRGC 68947-1	Madagascar	Indica	XI-2
IRIS_313-11765	P 335::IRGC 69001-1	Liberia	Basmati	cB (Bas)
IRIS_313-11780	KILOMBERO::IRGC 69698-1	Tanzania	Indica	XI-3
IRIS_313-11789	SABORAMANDALOAFO::IRGC 69875-1	Madagascar	Indica	XI-2
IRIS_313-11792	VONBOANGY::IRGC 69947-1	Madagascar	Japonica	GJ-trp
IRIS_313-11795	DA GU AI 7::IRGC 70075-1	China	Indica	XI-1A
IRIS_313-11807	R 582::IRGC 70504-1	Colombia	Indica	XI-adm
IRIS_313-11808	R 762::IRGC 70531-1	Colombia	Indica	XI-adm
IRIS_313-11809	MHARAKA::IRGC 70612-1	Kenya	Aus	cA (Aus)
IRIS_313-11844	PUEY TAW::IRGC 71405-1	Thailand	Indica	XI-3
IRIS_313-11852	BAI MI ZAI 7::IRGC 71940-1	China	Indica	XI-1A
IRIS_313-11858	DA TIE ZHAN::IRGC 72029-1	China	Indica	XI-1A
IRIS_313-11865	HUO QING::IRGC 72148-1	China	Indica	XI-1A
IRIS_313-11871	SAN ZHAO QI::IRGC 72289-1	China	Indica	XI-1A
IRIS_313-11882	MAN TIAN QING::IRGC 72776-1	China	Indica	XI-1A
IRIS_313-11887	IR 19058-107-1::IRGC 72997-1	Philippines	Indica	XI-1B
IRIS_313-11894	LOC TRANG MUON::IRGC 73216-1	Viet Nam	Indica	XI-adm
IRIS_313-11900	PLE LIA::IRGC 73562-1	Thailand	Japonica	GJ-sbtrp
IRIS_313-11941	MOUI SAMBA::IRGC 75751-1	Burkina Faso	Indica	XI-1B
IRIS_313-11944	I 814::IRGC 76028-1	Nepal	Indica	XI-1A
IRIS_313-11949	LIU HE XI HE::IRGC 76661-1	China	Indica	XI-1A
IRIS_313-11955	YE DA GU::IRGC 76834-1	China	Indica	XI-1A
IRIS_313-11967	TANG DU GU::IRGC 77400-1	China	Indica	XI-adm
IRIS_313-11970	BUNTU DOMBA 1::IRGC 77554-1	Indonesia	Japonica	GJ-trp
IRIS_313-11982	PORASHI::IRGC 78397-1	Bangladesh	Aus	cA (Aus)
IRIS_313-11983	KERIBAREFOR::IRGC 78454-1	Burkina Faso	Indica	XI-2
IRIS_313-12002	LARA BORO::IRGC 79342-1	Bangladesh	Aus	cA (Aus)
IRIS_313-12009	PO HE::IRGC 79701-1	China	Indica	XI-1A
IRIS_313-12014	ADANKARU::IRGC 79842-1	Nigeria	Indica	XI-2
IRIS_313-12048	LIMA::IRGC 81487-1	Indonesia	Indica	XI-3
IRIS_313-12051	TINOLDO MARANGRAS::IRGC 81758-1	Philippines	Japonica	GJ-trp
IRIS_313-12052	ADUKKAN::IRGC 81783-1	India	Indica	XI-adm
IRIS_313-12055	LAL MOTI::IRGC 82168-1	Bangladesh	Aus	cA (Aus)
IRIS_313-12065	YERI BUTUKA::IRGC 82591-1	Nigeria	admix	admix
IRIS_313-12067	531::IRGC 82643-1	Philippines	Indica	XI-adm
IRIS_313-12083	SARIN TSIPALA::IRGC 83154-1	Madagascar	Indica	XI-2
IRIS_313-12130	KHAO PA::IRGC 85972-1	Lao People's Democratic Republic	Indica	XI-3
IRIS_313-12139	MANSARA DHAN::IRGC 86940-1	Nepal	Aus	cA (Aus)
IRIS_313-12147	ARNG'-KAR PHAR ONG::IRGC 87196-1	Cambodia	Indica	XI-3
IRIS_313-12183	SETYA::IRGC 88654-1	Nepal	Aus	cA (Aus)
IRIS_313-12188	CHAO DO::IRGC 89430-1	Lao People's Democratic Republic	Indica	XI-3
IRIS_313-12200	LEUANG::IRGC 90000-1	Lao People's Democratic Republic	Japonica	GJ-sbtrp
IRIS_313-12217	WEONJU 8::IRGC 90845-1	Korea, Republic of	Japonica	GJ-tmp
IRIS_313-12222	LAM BOUN::IRGC 91525-1	Lao People's Democratic Republic	Indica	XI-3
IRIS_313-12247	DAMNOEUB KRAMOUM::IRGC 94084-2	Cambodia	Indica	XI-3
IRIS_313-12254	BAN BONG::IRGC 94565-1	Lao People's Democratic Republic	Japonica	GJ-sbtrp
IRIS_313-12263	KHIE TOM::IRGC 95601-1	Lao People's Democratic Republic	Indica	XI-3
IRIS_313-12268	MAYATAUNG::IRGC 95957-1	Myanmar	Indica	XI-adm
IRIS_313-12273	AIJIAONANTE::IRGC 96974-1	China	Indica	XI-1A
IRIS_313-12301	LG 10178::IRGC 98526-1	Lao People's Democratic Republic	Indica	XI-adm
IRIS_313-12309	SANPATONG NYAY::IRGC 99050-1	Lao People's Democratic Republic	Indica	XI-3
IRIS_313-12321	LG 10344::IRGC 99789-1	Lao People's Democratic Republic	Japonica	GJ-sbtrp
IRIS_313-12336	DO LEUANG::IRGC 106990-1	Lao People's Democratic Republic	Japonica	GJ-sbtrp
IRIS_313-12345	VIENG::IRGC 107375-2	Lao People's Democratic Republic	Japonica	GJ-sbtrp
IRIS_313-15901	IR 77298-14-1-2-10::G1	Philippines	Indica	XI-1B
IRIS_313-15907	INIA TACUARI::G1	Uruguay	Japonica	GJ-trp
IRIS_313-7638	ANGIFOTSY 685::GERVEX 4717-C1	Madagascar	Indica	XI-adm
IRIS_313-7720	LAITRA::GERVEX 8400-C1	Madagascar	Indica	XI-2
IRIS_313-7778	SOM CAU 70 A::IRGC 8227-C1	Viet Nam	Indica	XI-adm
IRIS_313-7807	WAS 170-B-B-1-1::C1	Senegal	Indica	XI-1B
IRIS_313-7820	WAS 206-B-B-2-2-1::C1	Senegal	Indica	XI-1B
IRIS_313-7838	62667::C1	Senegal	Japonica	GJ-trp
IRIS_313-7868	CT 13582-15-5-M::C1	Colombia	Japonica	GJ-trp
IRIS_313-7911	IR 72967-12-2-3::C1	Philippines	Indica	XI-1B
IRIS_313-8027	ANSEATICO::GERVEX 67-C1	Italy	Japonica	GJ-adm
IRIS_313-8041	GRALDO::GERVEX 108-C1	Italy	Japonica	GJ-adm
IRIS_313-8064	32 UPLA::GERVEX 176-C1	Argentina	Japonica	GJ-trp
IRIS_313-8065	SAMBA::GERVEX 186-C1	Italy	Japonica	GJ-trp
IRIS_313-8073	DAWN CI 9534::GERVEX 481-C1	United States of America	Aus	cA (Aus)
IRIS_313-8075	HARRA::GERVEX 501-C1	Australia	Japonica	GJ-tmp
IRIS_313-8096	SR 113::GERVEX 553-C1	Spain	Japonica	GJ-tmp
IRIS_313-8116	HAREM::GERVEX 929-C1	Portugal	Japonica	GJ-adm
IRIS_313-8118	IBO 400::GERVEX 943-C1	Portugal	Japonica	GJ-tmp
IRIS_313-8125	PLOVDIV 22::GERVEX 1167-C1	Bulgaria	Japonica	GJ-tmp
IRIS_313-8128	PRECOZ 2 F A::GERVEX 1182-C1	Argentina	Japonica	GJ-tmp
IRIS_313-8145	SUPER::GERVEX 1304-C1	Tanzania	Japonica	GJ-tmp
IRIS_313-8167	DELTA::GERVEX 1519-C1	France	Japonica	GJ-adm
IRIS_313-8173	A 201::GERVEX 1638-C1	United States of America	Japonica	GJ-trp
IRIS_313-8177	AUGUSTO::GERVEX 1643-C1	Italy	Japonica	GJ-adm
IRIS_313-8184	FRAGANCE::GERVEX 1651-C1	Italy	admix	admix
IRIS_313-8185	GLADIO::GERVEX 1652-C1	Italy	Japonica	GJ-trp
IRIS_313-8195	LUXOR::GERVEX 1662-C1	Italy	Japonica	GJ-adm
IRIS_313-8215	MERLE::GERVEX 1685-C1	France	Indica	XI-adm
IRIS_313-8218	SAKHA 103::GERVEX 1688-C1	Egypt	Japonica	GJ-tmp
IRIS_313-8252	JAGLI BORO::IRGC 27516-2	Bangladesh	Aus	cA (Aus)
IRIS_313-8277	K 2 C 14::IRGC 68549-1	Cote d'Ivoire	Japonica	GJ-trp
IRIS_313-8279	SAWAH::IRGC 71612-1	Malaysia	Japonica	GJ-trp
IRIS_313-8283	KOYRA::IRGC 77267-1	Bangladesh	Aus	cA (Aus)
IRIS_313-8303	SURMATIYA::IRGC 74779-1	India	Indica	XI-2
IRIS_313-8332	ARC 15091::IRGC 43048-1	India	Indica	XI-adm
IRIS_313-8342	KURULU WEE (WHITE)::IRGC 66518-1	Sri Lanka	Aus	cA (Aus)
IRIS_313-8349	LATA MONA::IRGC 49333-1	Bangladesh	Indica	XI-2
IRIS_313-8380	SAN CHIAO TSWEN::IRGC 1565-1	China	Indica	XI-1A
IRIS_313-8390	SUFAID 246::IRGC 28303-1	Pakistan	Aus	cA (Aus)
IRIS_313-8405	JIN JUN DAO::IRGC 59710-1	China	Indica	XI-adm
IRIS_313-8410	JABOR SAIL::IRGC 66831-1	Bangladesh	Aus	cA (Aus)
IRIS_313-8433	CHANG LE SAN SHU ZAO::IRGC 63561-1	China	Indica	XI-1A
IRIS_313-8519	MANDASHERPO::IRGC 64913-1	Bhutan	Japonica	GJ-sbtrp
IRIS_313-8554	ARC 11959::IRGC 21780-1	India	Aus	cA (Aus)
IRIS_313-8559	KEERIPALA CHILL PADDY::IRGC 49790-1	India	Indica	XI-2
IRIS_313-8571	ES 21::IRGC 56171-1	Tanzania	Indica	XI-3
IRIS_313-8578	KHAU TRA BONG::IRGC 78342-1	Viet Nam	Japonica	GJ-sbtrp
IRIS_313-8621	ARC 11663::IRGC 42695-1	India	Indica	XI-1B
IRIS_313-8627	PRELUDE::IRGC 1790-1	United States of America	Japonica	GJ-trp
IRIS_313-8641	AUS 439::IRGC 29221-1	Bangladesh	Aus	cA (Aus)
IRIS_313-8647	PERUNEL::IRGC 63113-1	India	Indica	XI-2
IRIS_313-8655	TAK::IRGC 73124-1	Pakistan	Aus	cA (Aus)
IRIS_313-8658	CP 231::IRGC 34018-1	United States of America	Japonica	GJ-adm
IRIS_313-8721	HOLOI BASH (SOLOI BASH)::IRGC 64778-1	Bangladesh	Aus	cA (Aus)
IRIS_313-8727	T 315::IRGC 54792-1	India	Indica	XI-2
IRIS_313-8745	SD 120 SELN (CI 12320)::IRGC 1667-1	Haiti	Japonica	GJ-trp
IRIS_313-8771	SIMUL KHURI::IRGC 35154-1	India	Aus	cA (Aus)
IRIS_313-8796	DUDH KADAR::IRGC 67707-1	India	Indica	XI-2
IRIS_313-8812	RELLY::IRGC 14623-1	Indonesia	Indica	XI-3
IRIS_313-8859	E ZI 96::IRGC 70188-1	China	Indica	XI-1A
IRIS_313-8864	NOROI::IRGC 31611-1	Bangladesh	Aus	cA (Aus)
IRIS_313-8865	PADI SEPAH::IRGC 48803-1	Indonesia	Japonica	GJ-trp
IRIS_313-8872	571::IRGC 48493-1	Thailand	Japonica	GJ-sbtrp
IRIS_313-8876	DELITUS::IRGC 5769-1	France	Japonica	GJ-trp
IRIS_313-8880	PAGAIYAHAN::IRGC 8267-1	Taiwan	Indica	XI-adm
IRIS_313-8927	NABESHI::IRGC 8269-1	Taiwan	Japonica	GJ-sbtrp
IRIS_313-8946	ARC 11524::IRGC 42672-1	India	Indica	XI-adm
IRIS_313-8982	ARC 18112::IRGC 42274-1	India	Indica	XI-adm
IRIS_313-9019	KAM PAI::IRGC 78245-1	Thailand	Indica	XI-3
IRIS_313-9062	MAE MAI LUD NI::IRGC 66065-1	Thailand	Indica	XI-3
IRIS_313-9091	SINNA SITHIRA KALI::IRGC 51064-1	Sri Lanka	Indica	XI-adm
IRIS_313-9108	RAYADA::IRGC 27594-1	Bangladesh	Indica	XI-adm
IRIS_313-9121	KHAO LEUANG RAI::IRGC 48168-1	Thailand	Indica	XI-2
IRIS_313-9137	ARC 10100::IRGC 20709-1	India	Aus	cA (Aus)
IRIS_313-9174	KUSHIARA::IRGC 34709-1	Bangladesh	Indica	XI-2
IRIS_313-9176	ARC 11359::IRGC 21348-1	India	Japonica	GJ-adm
IRIS_313-9193	EAN 4 C 1::IRGC 26016-1	Brazil	Japonica	GJ-adm
IRIS_313-9204	CHI SHENG TAO::IRGC 4606-1	China	Indica	XI-1A
IRIS_313-9233	CHUNG YI::IRGC 1427-1	China	Japonica	GJ-tmp
IRIS_313-9251	JANDA LAOR::IRGC 48552-1	Indonesia	Indica	XI-3
IRIS_313-9271	PURA BINNI::IRGC 26772-1	Bangladesh	Indica	XI-2
IRIS_313-9283	TAK SUFAID::IRGC 73127-1	Pakistan	Aus	cA (Aus)
IRIS_313-9351	PARA NELLU::IRGC 50009-1	India	Indica	XI-2
IRIS_313-9363	MAYBELLE::IRGC 78629-1	United States of America	Japonica	GJ-trp
IRIS_313-9366	IMPROVED BLUE ROSE::IRGC 5022-1	United States of America	Japonica	GJ-adm
IRIS_313-9368	CHANDARHAT::IRGC 25845-1	Bangladesh	Aus	cA (Aus)
IRIS_313-9423	AGUYOD::IRGC 67423-1	Philippines	Japonica	GJ-trp
IRIS_313-9445	KOIYA DIGHA::IRGC 63517-1	Bangladesh	admix	admix
IRIS_313-9449	JAMBALI::IRGC 73101-1	Pakistan	Aus	cA (Aus)
IRIS_313-9472	H 6::IRGC 157-1	Sri Lanka	Indica	XI-adm
IRIS_313-9505	KORASISI::IRGC 5285-1	Philippines	Indica	XI-1A
IRIS_313-9516	NCS 840::IRGC 62530-1	India	Indica	XI-2
IRIS_313-9547	LABRA::IRGC 74757-1	India	Indica	XI-2
IRIS_313-9590	KETAN SERANG::IRGC 14615-1	Indonesia	Indica	XI-3
IRIS_313-9600	E LONG MAH::IRGC 47946-1	Thailand	Indica	XI-adm
IRIS_313-9604	RPA 5929 (K 45)::IRGC 33963-1	India	Indica	XI-adm
IRIS_313-9610	DANGAR::IRGC 76296-1	India	Aus	cA (Aus)
IRIS_313-9626	KALIA::IRGC 34699-1	Bangladesh	Aus	cA (Aus)
IRIS_313-9629	JC 157::IRGC 9074-1	India	Basmati	cB (Bas)
IRIS_313-9636	PODI HEENATI::IRGC 36345-1	Sri Lanka	Aus	cA (Aus)
IRIS_313-9691	SIFARASI::IRGC 66644-1	Indonesia	Japonica	GJ-trp
IRIS_313-9701	TAICHUNG 65::IRGC 79-1	Taiwan	Japonica	GJ-tmp
IRIS_313-9706	TAIPEI WOO CO::IRGC 112-1	Taiwan	Indica	XI-1A
IRIS_313-9732	MAMORIAKA::IRGC 68672-1	Madagascar	Indica	XI-2
IRIS_313-9758	I KUNG PAO::IRGC 114-1	Taiwan	Indica	XI-1A
IRIS_313-9778	GENIT::IRGC 3272-1	Argentina	admix	admix
IRIS_313-9783	BERENJ 1277 S::IRGC 3461-1	Afghanistan	admix	admix
IRIS_313-9811	KOPANCSI KEREK::IRGC 9305-1	Hungary	Japonica	GJ-tmp
IRIS_313-9817	GEANT W 7::IRGC 9620-1	Netherlands	Indica	XI-2
IRIS_313-9838	TEPUKE::IRGC 12872-1	New Zealand	Japonica	GJ-tmp
IRIS_313-9917	CHANDINA::IRGC 36420-1	Sri Lanka	Indica	XI-1B
IRIS_313-9922	IRI 339::IRGC 46956-1	Korea, Republic of	Indica	XI-1B
IRIS_313-9937	ROCCA::IRGC 50351-1	Italy	Japonica	GJ-tmp
IRIS_313-9949	PANNITHI::IRGC 51049-1	Sri Lanka	Japonica	GJ-trp
IRIS_313-9953	BAMOA A 75::IRGC 51101-1	Mexico	Indica	XI-adm
IRIS_313-9980	FORTUNA INIA::IRGC 55865-1	Argentina	Japonica	GJ-adm
