# Supplementary material for: Genome-wide association study and genomic prediction for resistance to brown planthopper in rice
Source: Front Plant Sci. 2024 Mar 21;15:1373081. doi: 10.3389/fpls.2024.1373081 (PMC10991774; doi:10.3389/fpls.2024.1373081)
Supplement: Supplementary file 2 [file Table_2.xlsx]

## Sheet: 基因汇总
Supplementary Table S2. Information of genes in the associated loci
Gene ID	Gene annotation
LOC_Os02g39550	calcium-binding mitochondrial protein anon-60Da, putative, expressed
LOC_Os02g39560	non-receptor tyrosine kinase spore lysis A, putative, expressed
LOC_Os02g39570	ACT domain containing protein, expressed
LOC_Os02g39580	ZOS2-12 - C2H2 zinc finger protein, expressed
LOC_Os02g39590	GDSL-like lipase/Facylhydrolase, putative, expressed
LOC_Os02g39600	outer envelope protein, putative, expressed
LOC_Os02g39620	ATOZI1, putative, expressed
LOC_Os02g39625	hypothetical protein
LOC_Os02g39630	iron-stress related protein, putative, expressed
LOC_Os02g39640	expressed protein
LOC_Os02g39650	expressed protein
LOC_Os02g39660	receptor kinase, putative, expressed
LOC_Os02g39670	retrotransposon, putative, centromere-specific, expressed
LOC_Os02g39680	retrotransposon protein, putative, unclassified, expressed
LOC_Os02g39700	RNA binding protein, putative, expressed
LOC_Os02g39710	CCT/FB-box zinc finger protein, putative, expressed
LOC_Os02g39720	splicing factor, arginine/Fserine-rich 7, putative, expressed
LOC_Os02g39730	expressed protein
LOC_Os02g39740	psaB translation factor, putative, expressed
LOC_Os02g39750	inorganic phosphate transporter, putative, expressed
LOC_Os02g39764	expressed protein
LOC_Os02g39780	retrotransposon protein, putative, unclassified, expressed
LOC_Os02g39790	CPuORF9 - conserved peptide uORF-containing transcript, expressed
LOC_Os02g39795	S-adenosyl-l-methionine decarboxylase leader peptide, putative, expressed
LOC_Os02g39800	SET domain containing protein, expressed
LOC_Os02g39810	expressed protein
LOC_Os02g39820	PPR repeat domain containing protein, putative, expressed
LOC_Os02g39830	enhancer of rudimentary protein, putative, expressed
LOC_Os02g39840	eukaryotic initiation factor iso-4F subunit p82-34, putative, expressed
LOC_Os02g39850	transferase family protein, putative, expressed
LOC_Os02g39860	retrotransposon protein, putative, unclassified, expressed
LOC_Os02g39870	co-chaperone GrpE protein, putative, expressed
LOC_Os02g39880	expressed protein
LOC_Os02g39884	expressed protein
LOC_Os04g35000	expressed protein
LOC_Os04g35010	helix-loop-helix DNA-binding domain containing protein, expressed
LOC_Os04g35020	CSLH2 - cellulose synthase-like family H, expressed
LOC_Os04g35030	CSLH3 - cellulose synthase-like family H, expressed
LOC_Os04g35050	retrotransposon protein, putative, unclassified
LOC_Os04g35060	nicotinate phosphoribosyltransferase family domain containing protein, expressed
LOC_Os04g35070	expressed protein
LOC_Os04g35080	protein kinase domain containing protein, expressed
LOC_Os04g35090	40S ribosomal protein S10, putative, expressed
LOC_Os04g35100	phospholipase C, putative, expressed
LOC_Os04g35114	receptor-like kinase, putative, expressed
LOC_Os04g35130	expressed protein
LOC_Os04g35140	OsSub41 - Putative Subtilisin homologue, expressed
LOC_Os04g36640	dehydration-responsive element-binding protein, putative, expressed
LOC_Os04g35160	CorA-like magnesium transporter protein, putative, expressed
LOC_Os04g35170	expressed protein
LOC_Os04g35180	co-chaperone GrpE protein, putative, expressed
LOC_Os04g35190	OsFBX133 - F-box domain containing protein, expressed
LOC_Os04g35200	expressed protein
LOC_Os04g35210	Leucine Rich Repeat family protein, expressed
LOC_Os04g35220	expressed protein
LOC_Os04g35230	expressed protein
LOC_Os04g35240	CAMK_CAMK_like.25 - CAMK includes calcium/Fcalmodulin depedent protein kinases, expressed
LOC_Os04g35250	MONOCULM 1, putative, expressed
LOC_Os04g35260	DEAD/FDEAH box helicase domain containing protein, expressed
LOC_Os04g35270	alpha-1,4-fucosyltransferase, putative, expressed
LOC_Os04g35280	neutral/Falkaline invertase, putative, expressed
LOC_Os04g35290	OsPDIL5-2 protein disulfide isomerase PDIL5-2, expressed
LOC_Os04g35300	SLL1 protein, putative, expressed
LOC_Os04g35305	tetratricopeptide-like helical, putative, expressed
LOC_Os04g35310	MBTB4 - Bric-a-Brac, Tramtrack, Broad Complex BTB domain with Meprin and TRAF Homology MATH domain, expressed
LOC_Os04g35320	retrotransposon protein, putative, unclassified, expressed
LOC_Os04g35330	retrotransposon protein, putative, unclassified, expressed
LOC_Os04g35340	MrBTB1 - Bric-a-Brac, Tramtrack, Broad Complex BTB domain with Meprin and TRAF Homology MATH-related domain, expressed
LOC_Os04g35370	MBTB5 - Bric-a-Brac, Tramtrack, Broad Complex BTB domain with Meprin and TRAF Homology MATH domain, expressed
LOC_Os04g35380	expressed protein
LOC_Os04g35390	expressed protein
LOC_Os04g35410	expressed protein
LOC_Os04g35420	helicase conserved C-terminal domain containing protein, expressed
LOC_Os04g35430	PHD-finger domain containing protein, expressed
LOC_Os06g02380	T-complex protein, putative, expressed
LOC_Os06g02390	ADP-ribosylation factor 1, putative, expressed
LOC_Os06g02400	OsFBO18 - F-box and other domain containing protein, expressed
LOC_Os06g02410	expressed protein
LOC_Os06g02420	ATOZI1, putative, expressed
LOC_Os06g02430	expressed protein
LOC_Os06g02440	expressed protein
LOC_Os06g02450	expressed protein
LOC_Os06g02460	expressed protein
LOC_Os06g02470	ATOZI1, putative, expressed
LOC_Os06g02480	expressed protein
LOC_Os06g02490	acyl CoA binding protein, putative, expressed
LOC_Os06g02500	superoxide dismutase, chloroplast, putative, expressed
LOC_Os06g02510	ribosomal protein L13, putative, expressed
LOC_Os06g02520	interacting protein of DMI3, putative, expressed
LOC_Os06g02530	expressed protein
LOC_Os06g02540	expressed protein
LOC_Os06g02550	CPuORF21 - conserved peptide uORF-containing transcript, expressed
LOC_Os06g02555	expressed protein
LOC_Os06g02560	growth-regulating factor, putative, expressed
LOC_Os06g02570	syntaxin, putative, expressed
LOC_Os06g02580	high-affinity nickel-transport family protein, putative, expressed
LOC_Os06g02590	DUF1336 domain containing protein, expressed
LOC_Os06g02600	DAG protein, chloroplast precursor, putative, expressed
LOC_Os06g02610	folic acid binding protein, putative, expressed
LOC_Os06g02620	chaperone protein dnaJ, putative, expressed
LOC_Os06g02630	retrotransposon protein, putative, Ty3-gypsy subclass, expressed
LOC_Os06g02640	ripening-related protein precursor, putative, expressed
LOC_Os06g02650	retrotransposon protein, putative, unclassified, expressed
LOC_Os06g02660	hypothetical protein
LOC_Os06g02670	expressed protein
LOC_Os06g02680	expressed protein
LOC_Os06g02690	expressed protein
LOC_Os06g02700	retrotransposon protein, putative, Ty3-gypsy subclass, expressed
LOC_Os06g02710	expressed protein
LOC_Os06g02720	transposon protein, putative, Pong sub-class, expressed
LOC_Os06g02730	aspartic proteinase nepenthesin-2 precursor, putative, expressed
LOC_Os06g02740	retrotransposon protein, putative, unclassified, expressed
LOC_Os06g02750	retrotransposon protein, putative, unclassified, expressed
LOC_Os06g02760	expressed protein
LOC_Os06g02770	expressed protein
LOC_Os06g02780	aspartic protease, putative, expressed
LOC_Os06g02790	retrotransposon protein, putative, unclassified, expressed
LOC_Os06g02800	expressed protein
LOC_Os06g02810	expressed protein
LOC_Os06g02820	transposon protein, putative, unclassified, expressed
LOC_Os06g02830	expressed protein
LOC_Os06g02840	expressed protein
LOC_Os06g02850	expressed protein
LOC_Os06g02860	expressed protein
LOC_Os06g02870	expressed protein
LOC_Os06g02880	retrotransposon protein, putative, unclassified, expressed
LOC_Os06g02900	aspartic proteinase nepenthesin-2 precursor, putative, expressed
LOC_Os06g02910	retrotransposon protein, putative, unclassified
LOC_Os06g02920	retrotransposon protein, putative, unclassified
LOC_Os06g02930	expressed protein
LOC_Os06g02940	expressed protein
LOC_Os06g02960	expressed protein
LOC_Os06g02970	retrotransposon protein, putative, unclassified, expressed
LOC_Os06g02980	ATP synthase F1, epsilon subunit family protein, expressed
LOC_Os06g03010	retrotransposon protein, putative, unclassified, expressed
LOC_Os06g03000	retrotransposon protein, putative, Ty3-gypsy subclass, expressed
LOC_Os06g03020	expressed protein
LOC_Os06g03030	expressed protein
LOC_Os06g03040	expressed protein
LOC_Os06g03050	expressed protein
LOC_Os06g03059	expressed protein
LOC_Os06g03070	expressed protein
LOC_Os06g03080	aspartic protease, putative, expressed
LOC_Os06g03090	expressed protein
LOC_Os06g03099	expressed protein
LOC_Os06g03110	expressed protein
LOC_Os06g03120	aspartic proteinase nepenthesin-2 precursor, putative, expressed
LOC_Os06g03130	retrotransposon protein, putative, Ty3-gypsy subclass
LOC_Os06g03140	retrotransposon protein, putative, unclassified, expressed
LOC_Os06g03150	expressed protein
LOC_Os06g03160	expressed protein
LOC_Os06g03165	expressed protein
LOC_Os06g03180	expressed protein
LOC_Os06g03190	retrotransposon protein, putative, Ty3-gypsy subclass, expressed
LOC_Os06g03200	expressed protein
LOC_Os06g03210	expressed protein
LOC_Os06g03220	expressed protein
LOC_Os06g03230	hypothetical protein
LOC_Os06g03240	expressed protein
LOC_Os06g03250	retrotransposon protein, putative, Ty3-gypsy subclass, expressed
LOC_Os06g03260	retrotransposon protein, putative, unclassified, expressed
LOC_Os06g03270	retrotransposon protein, putative, unclassified, expressed
LOC_Os06g03280	retrotransposon protein, putative, Ty3-gypsy subclass
LOC_Os06g03290	conserved hypothetical protein
LOC_Os06g03300	retrotransposon protein, putative, unclassified
LOC_Os06g03310	retrotransposon protein, putative, unclassified, expressed
LOC_Os06g03320	retrotransposon protein, putative, unclassified, expressed
LOC_Os06g03330	hypothetical protein
LOC_Os06g03340	retrotransposon protein, putative, Ty1-copia subclass, expressed
LOC_Os06g03350	transposon protein, putative, unclassified
LOC_Os06g03360	retrotransposon protein, putative, Ty1-copia subclass
LOC_Os06g03370	retrotransposon protein, putative, Ty3-gypsy subclass, expressed
LOC_Os06g03380	expressed protein
LOC_Os06g03390	expressed protein
LOC_Os06g03400	retrotransposon protein, putative, Ty3-gypsy subclass
LOC_Os06g03410	retrotransposon protein, putative, Ty3-gypsy subclass, expressed
LOC_Os06g03420	retrotransposon protein, putative, Ty3-gypsy subclass, expressed
LOC_Os06g03430	retrotransposon protein, putative, Ty3-gypsy subclass, expressed
LOC_Os06g03440	retrotransposon protein, putative, Ty3-gypsy subclass
LOC_Os06g03450	retrotransposon protein, putative, Ty3-gypsy subclass
LOC_Os06g03460	retrotransposon protein, putative, Ty3-gypsy subclass, expressed
LOC_Os06g03474	retrotransposon protein, putative, Ty3-gypsy subclass, expressed
LOC_Os06g03486	expressed protein
LOC_Os06g03500	NBS-LRR disease resistance protein, putative, expressed
LOC_Os06g03514	expressed protein
LOC_Os06g03520	DUF581 domain containing protein, expressed
LOC_Os06g03530	pentatricopeptide, putative, expressed
LOC_Os06g03540	oligopeptide transporter, putative, expressed
LOC_Os06g03550	hypothetical protein
LOC_Os06g03560	oligopeptide transporter, putative, expressed
LOC_Os06g03570	pentatricopeptide, putative, expressed
LOC_Os06g03580	zinc RING finger protein, putative, expressed
LOC_Os06g03590	retrotransposon protein, putative, unclassified, expressed
LOC_Os06g03600	transcriptional corepressor SEUSS, putative, expressed
LOC_Os06g03610	TKL_IRAK_CrRLK1L-1.13 - The CrRLK1L-1 subfamily has homology to the CrRLK1L homolog, expressed
LOC_Os06g03620	expressed protein
LOC_Os06g03630	expressed protein
LOC_Os06g03640	BAG domain containing protein, expressed
LOC_Os06g03650	expressed protein
LOC_Os06g03660	peroxisomal biogenesis factor 11, putative, expressed
LOC_Os06g03670	dehydration-responsive element-binding protein, putative, expressed
LOC_Os06g03676	CAMK_CAMK_like.6 - CAMK includes calcium/Fcalmodulin depedent protein kinases, expressed
LOC_Os06g03682	calcium-dependent protein kinase isoform AK1, putative, expressed
LOC_Os06g03690	RNA recognition motif containing protein, putative, expressed
LOC_Os06g03700	oligopeptide transporter, putative, expressed
LOC_Os06g03710	DELLA protein SLR1, putative, expressed
LOC_Os06g03720	ribonucleoside-diphosphate reductase small chain, putative, expressed
LOC_Os06g03740	folic acid binding protein, putative, expressed
LOC_Os06g03750	dehydration response related protein, putative, expressed
LOC_Os06g03760	LMBR1 integral membrane protein, putative, expressed
LOC_Os06g03770	ABC transporter, ATP-binding protein, putative, expressed
LOC_Os06g03780	NUC153 domain containing protein, expressed
LOC_Os06g03790	39S ribosomal protein L47, mitochondrial precursor, putative, expressed
LOC_Os06g03800	pollen ankyrin, putative, expressed
LOC_Os06g03810	expressed protein
LOC_Os06g03820	expressed protein
LOC_Os06g03830	retinol dehydrogenase, putative, expressed
LOC_Os06g03840	H-BTB4 - Bric-a-Brac, Tramtrack, Broad Complex BTB domain with H family conserved sequence, expressed
LOC_Os06g03850	impaired sucrose induction 1, putative, expressed
LOC_Os06g03860	uncharacterized membrane protein, putative, expressed
LOC_Os06g03880	expressed protein
LOC_Os06g03890	alpha-L-fucosidase 3 precursor, putative, expressed
LOC_Os06g03900	esterase precursor, putative, expressed
LOC_Os06g03910	hydrolase, NUDIX family, domain containing protein, expressed
LOC_Os06g03920	expressed protein
LOC_Os06g03930	cytochrome P450 86A1, putative, expressed
LOC_Os06g03940	spastin, putative, expressed
LOC_Os06g03960	expressed protein
LOC_Os06g03970	receptor-like protein kinase 5 precursor, putative, expressed
LOC_Os11g35762	transposon protein, putative, CACTA, En/FSpm sub-class, expressed
LOC_Os11g35770	retrotransposon protein, putative, unclassified, expressed
LOC_Os11g35780	transposon protein, putative, unclassified, expressed
LOC_Os11g35790	Leucine rich repeat N-terminal domain containing protein, putative, expressed
LOC_Os11g35800	retrotransposon protein, putative, Ty1-copia subclass, expressed
LOC_Os11g35810	expressed protein
LOC_Os11g35820	expressed protein
LOC_Os11g35830	expressed protein
LOC_Os11g35840	expressed protein
LOC_Os11g35850	expressed protein
LOC_Os11g35860	OsWAK120 - OsWAK receptor-like protein kinase, expressed
LOC_Os11g35870	RWD domain containing protein, expressed
LOC_Os11g35880	transposon protein, putative, unclassified, expressed
LOC_Os11g35890	leucine rich repeat protein, putative, expressed
LOC_Os11g35900	hypothetical protein
LOC_Os11g35910	retrotransposon protein, putative, Ty3-gypsy subclass, expressed
LOC_Os11g35920	retrotransposon protein, putative, Ty3-gypsy subclass, expressed
LOC_Os11g35930	chalcone synthase, putative, expressed
LOC_Os11g35940	transposon protein, putative, CACTA, En/FSpm sub-class, expressed
LOC_Os11g35950	retrotransposon protein, putative, unclassified
LOC_Os11g35960	Leucine rich repeat N-terminal domain containing protein, putative, expressed
LOC_Os11g35970	retrotransposon protein, putative, unclassified, expressed
LOC_Os11g35980	leucine rich repeat protein, putative, expressed
LOC_Os11g36000	receptor-like protein kinase 2 precursor, putative, expressed
LOC_Os11g36005	expressed protein
LOC_Os11g36010	expressed protein
LOC_Os11g36020	leucine rich repeat protein, putative, expressed
LOC_Os11g36030	protein binding protein, putative, expressed
LOC_Os11g36050	prefoldin subunit, putative, expressed
LOC_Os11g36060	THUMP domain-containing protein, putative, expressed
LOC_Os11g28750	hypothetical protein
LOC_Os11g28770	retrotransposon protein, putative, unclassified, expressed
LOC_Os11g28780	retrotransposon protein, putative, unclassified, expressed
LOC_Os11g28790	retrotransposon protein, putative, unclassified, expressed
LOC_Os11g28800	retrotransposon protein, putative, Ty3-gypsy subclass
LOC_Os11g28810	retrotransposon protein, putative, Ty3-gypsy subclass
LOC_Os11g28820	retrotransposon protein, putative, unclassified, expressed
LOC_Os11g28830	retrotransposon protein, putative, Ty3-gypsy subclass, expressed
LOC_Os11g28840	retrotransposon protein, putative, Ty3-gypsy subclass, expressed
LOC_Os11g28850	retrotransposon protein, putative, Ty3-gypsy subclass
LOC_Os11g28860	ligA, putative, expressed
LOC_Os11g28870	retrotransposon protein, putative, Ty3-gypsy subclass, expressed
LOC_Os11g28880	retrotransposon protein, putative, Ty3-gypsy subclass
LOC_Os11g28890	retrotransposon protein, putative, Ty3-gypsy subclass, expressed
LOC_Os11g28900	retrotransposon protein, putative, unclassified, expressed
LOC_Os11g28910	transposon protein, putative, CACTA, En/FSpm sub-class, expressed
LOC_Os11g28920	expressed protein
LOC_Os11g28940	expressed protein
LOC_Os11g28950	pollen signalling protein with adenylyl cyclase activity, putative, expressed
LOC_Os11g28970	retrotransposon protein, putative, unclassified
LOC_Os11g28980	GPI transamidase component Gpi16 subunit family protein, putative, expressed
LOC_Os11g28990	TBC domain containing protein, expressed
LOC_Os11g29000	pollen signalling protein with adenylyl cyclase activity, putative, expressed
LOC_Os11g29014	retrotransposon protein, putative, unclassified, expressed
LOC_Os11g29030	disease resistance protein RPM1, putative, expressed
LOC_Os11g29050	NBS-LRR type disease resistance protein, putative, expressed
LOC_Os11g29060	expressed protein
LOC_Os11g29074	retrotransposon protein, putative, Ty1-copia subclass, expressed
LOC_Os11g29090	NB-ARC/FLRR disease resistance protein, putative, expressed
LOC_Os11g29100	expressed protein
LOC_Os11g29110	Leucine Rich Repeat family protein, expressed
LOC_Os11g29120	growth regulator related protein, putative, expressed
LOC_Os11g29130	expressed protein
LOC_Os12g04630	expressed protein
LOC_Os12g04640	transporter, major facilitator superfamily domain containing protein, expressed
LOC_Os12g04650	zinc finger, C3HC4 type domain containing protein, expressed
LOC_Os12g04660	zinc finger, C3HC4 type domain containing protein, expressed
LOC_Os12g04670	transposon protein, putative, unclassified, expressed
LOC_Os12g04680	expressed protein
LOC_Os12g04690	embryogenesis transmembrane protein, putative, expressed
LOC_Os12g04700	phosphatidylinositol-4-phosphate 5-kinase, putative, expressed
LOC_Os12g04710	expressed protein
LOC_Os12g04720	expressed protein
LOC_Os12g04740	OsDegp13 - Putative Deg protease homologue, expressed
LOC_Os12g04750	OsDegp14 - Putative Deg protease homologue, expressed
LOC_Os12g04760	hypothetical protein
LOC_Os12g04770	expressed protein
LOC_Os12g04790	expressed protein
LOC_Os12g04800	retrotransposon protein, putative, Ty3-gypsy subclass, expressed
LOC_Os12g04810	retrotransposon protein, putative, Ty3-gypsy subclass, expressed
LOC_Os12g04820	retrotransposon protein, putative, unclassified, expressed
LOC_Os12g04830	retrotransposon protein, putative, Ty3-gypsy subclass, expressed
LOC_Os12g04840	retrotransposon protein, putative, unclassified, expressed
LOC_Os12g04850	hypothetical protein
LOC_Os12g04860	DTW domain containing protein, putative, expressed
LOC_Os12g04870	expressed protein
LOC_Os12g04880	retrotransposon protein, putative, unclassified, expressed
LOC_Os12g04890	transposon protein, putative, unclassified
LOC_Os12g04900	retrotransposon protein, putative, Ty3-gypsy subclass, expressed
LOC_Os12g04910	retrotransposon protein, putative, Ty3-gypsy subclass, expressed
LOC_Os12g04920	GRF zinc finger family protein
LOC_Os12g04924	ubiquitin-like protein 5, putative, expressed
LOC_Os12g04930	ASH-like SPRY domain containing protein, putative, expressed
LOC_Os12g04934	GIY-YIG catalytic domain containing protein, putative, expressed
LOC_Os12g04940	splicing factor, putative, expressed
LOC_Os12g04960	retrotransposon protein, putative, unclassified, expressed
LOC_Os12g04970	retrotransposon protein, putative, unclassified, expressed
LOC_Os12g04980	DNA repair protein Rad51, putative, expressed
LOC_Os12g04990	acyl-CoA synthetase protein, putative, expressed
LOC_Os12g05000	expressed protein
LOC_Os12g05010	retrotransposon protein, putative, unclassified, expressed
LOC_Os12g05020	jasmonate-induced protein, putative, expressed
